# Supplementary material for: The Effects of BRCA1 and BRCA2 Promoter Methylation on Clinicopathological Characteristics and Clinical Outcomes in HGSOC
Source: Cells. 2026 Feb 1;15(3):277. doi: 10.3390/cells15030277 (PMC12897218; doi:10.3390/cells15030277)
Supplement: Supplementary file 1 [file cells-15-00277-s001.zip]

Archive with 9 entries (9 files):
- FIGURE S1.svg
- FIGURE S2.svg
- FIGURE S3.svg
- FIGURE S4.svg
- FIGURE S5.svg
- FIGURE S6.svg
- Table S1.xlsx
- Table S2.xlsx
- Table S3.xlsx
