# Supplementary material for: The Effects of BRCA1 and BRCA2 Promoter Methylation on Clinicopathological Characteristics and Clinical Outcomes in HGSOC
Source: Cells. 2026 Feb 1;15(3):277. doi: 10.3390/cells15030277 (PMC12897218; doi:10.3390/cells15030277)
Supplement: Supplementary file 1 [file cells-15-00277-s001.zip › Table S1.xlsx]

## Sheet: Лист1
Table S1. Association between BRCA status and clinicopathological factors
Parameters	BRCA MUT_ BRCA M	BRCA MUT_ BRCA UM	BRCA WT_ BRCA IM	BRCA WT_ BRCA FM	BRCA WT_UM	p value
Age at testing
	(n=5)	(n=37)	(n=71)	(n=8)	(n=123)	0.0136
mean	62.4	59.8	60.2	55.6	64.1
range	48-74	35-86	35-78	34-67	17-83
Age at diagnosis
	(n=1)	(n=25)	(n=38)	(n=5)	(n=81)	0.0122
mean	62	57	57.3	50.2	64.3
range	62	35-86	35-77	32-62	17-83
Tumour type
	(n=5)	(n=37)	(n=71)	(n=8)	(n=123)	0.0164
Primary carcinoma	0	17 (45.9%)	19 (26.8%)	1 (12.5%)	103 (42.2%)
Relapse	5 (100%)	20 (54.1%)	52 (73.2%)	7 (87.5%)	141 (57.8%)
FIGO staging
	(n=4)	(n=26)	(n=57)	(n=8)	(n=96)	0.4278
I	0	2 (7.7%)	4 (7%)	1 (12.5%)	10 (5.2%)
II	0	0	5 (8.8%)	1 (12.5%)	9 (4.7%)
III	4 (100%)	18 (69.2%)	41 (71.9%)	5 (62.5%)	144 (75.4%)
IV	0	6 (23.1%)	7 (12.3%)	1 (12.5%)	28 (14.7%)
Family history
	(n=1)	(n=11)	(n=22)	(n=4)	(n=28)	0.0014
No	0	6 (54.5%)	22 (100%)	4 (100%)	21 (75%)
Yes	1 (100%)	5 (45.5%)	0	0	13 (19.7%)
Grade
	(n=1)	(n=7)	(n=11)	(n=2)	(n=9)	0.2644
G1	0	0	0	1 (50%)	0
G2	0	2 (28.6%)	5 (45.5%)	0	4 (44.4%)
G3	1 (100%)	5 (71.4%)	6 (54.5%)	1 (50%)	3 (33.3%)
G2-3	0	0	0	0	2 (22.2%)
Median survival
	(n=1)	(n=11)	(n=22)	(n=4)	(n=30)	─
OS	85	53	51.5	46	34.5
PFS	20	21	21.5	26	21.5
UM-unmethylated; FM-fully methylated; IM-intermediary methylated; M-methylated; MUT-mutated; WT-wild type;
