# Supplementary material for: The Effects of BRCA1 and BRCA2 Promoter Methylation on Clinicopathological Characteristics and Clinical Outcomes in HGSOC
Source: Cells. 2026 Feb 1;15(3):277. doi: 10.3390/cells15030277 (PMC12897218; doi:10.3390/cells15030277)
Supplement: Supplementary file 1 [file cells-15-00277-s001.zip › Table S2.xlsx]

## Sheet: Sheet1
	Univariable PFS			Univariable OS
Characteristic	HR	95% CI	p-value	HR	95% CI	p-value
Age at the moment of diagnosis	0.99	0.96, 1.03	0.7	1.00	0.96, 1.04	0.9
FIGO stage
FIGO I	—	—	—	—	—	—
FIGO II	0.00	0.00, Inf	>0.9	0.00	0.00, Inf	>0.9
FIGO III	0.96	0.33, 2.82	>0.9	0.93	0.32, 2.73	>0.9
FIGO IV	1.47	0.47, 4.60	0.5	1.05	0.33, 3.32	>0.9
Grade
G1-2	—	—	—	—	—	—
G3	1.70	0.69, 4.20	0.3	1.41	0.57, 3.51	0.5
Treatment combination
CHEMO	—	—	—	—	—	—
CHEMO-Bev	1.67	0.85, 3.30	0.14	2.47	1.16, 5.22	0.018
CHEMO-Bev-PARPi	1.56	0.34, 7.11	0.6	0.61	0.14, 2.69	0.5
CHEMO-PARPi	0.21	0.03, 1.59	0.13	0.36	0.05, 2.73	0.3
Abbreviations: CI = Confidence Interval, HR = Hazard Ratio
CHEMO-chemotherapy; Bev-bevacizumab; PARPi-poly (ADP ribose) polimerase inhibitor;
