# Supplementary material for: The Effects of BRCA1 and BRCA2 Promoter Methylation on Clinicopathological Characteristics and Clinical Outcomes in HGSOC
Source: Cells. 2026 Feb 1;15(3):277. doi: 10.3390/cells15030277 (PMC12897218; doi:10.3390/cells15030277)
Supplement: Supplementary file 1 [file cells-15-00277-s001.zip › Table S3.xlsx]

## Sheet: Sheet1
Table S3. Comparison of included and excluded patients.
	NFU group	FU group	p value
	no. (%)	no. (%)
Age at testing
mean	62	62	1
median	64	64
FIGO stage
I/II	11 (6,25%)	8 (11,76%)	0.4582
III/IV	114 (64,77%)	58 (85,29%)
BRCA status
WT	129 (73,3%)	52 (76,44%)	0.7152
VUS	17 (9,66%)	4 (5,88%)
MUT	30 (17,05%)	12 (17,65%)
Overall BRCA status
WT_UM	93 (52,84%)	30 (44,12%)	0.5335
WT_IM	49 (27,84%)	22 (32,35%)
WT_FM	4 (2,27%)	4 (5,88%)
MUT_UM	26 (14,77%)	11 (16,18%)
MUT_IM	2 (1,14%)	0
MUT_FM	2 (1,14%)	1 (1,47%)
